# Supplementary material for: Comparison between Deep-Learning-Based Ultra-Wide-Field Fundus Imaging and True-Colour Confocal Scanning for Diagnosing Glaucoma
Source: J Clin Med. 2022 Jun 2;11(11):3168. doi: 10.3390/jcm11113168 (PMC9181263; doi:10.3390/jcm11113168)
Supplement: Supplementary file 1 [file jcm-11-03168-s001.zip]

Archive with 3 entries (3 files):
- Table S1. CNN Accuracy.pdf
- Table S2. K-fold Cross Validation Verification(k=5).pdf
- Table S3. K-fold Cross Validation Verification(k=5).pdf
